# Supplementary material for: Genome-wide identification, characterization and expression analysis of the HD-Zip gene family in the stem development of the woody plant Prunus mume
Source: PeerJ. 2019 Aug 8;7:e7499. doi: 10.7717/peerj.7499 (PMC6689393; doi:10.7717/peerj.7499)
Supplement: Data S1 [file peerj-07-7499-s007.txt]

>ATHB13
MSCNNGMSFFPSNFMIQTSYEDDHPHQSPSLAPLLPSCSLPQDLHGFASFLGKRSPMEGCCDLETGNNMN
GEEDYSDDGSQMGEKKRRLNMEQVKTLEKNFELGNKLEPERKMQLARALGLQPRQIAIWFQNRRARWKTK
QLEKDYDTLKRQFDALKAENDLLQTHNQKLQAEIMGLKNREQTESINLNKETEGSCSNRSDNSSDNLRLD
ISTAPPSNDSTLTGGHPPPPQTVGRHFFPPSPATATTTTTTMQFFQNSSSGQSMVKEENSISNMFCAMDD
HSGFWPWLDQQQYN
>ATHB23
MSCNNNGLAFFPENFSLQNHHQEEEDHPQLLQDFHGFLGKRSPMNNVQGFCNLDMNGDEEYSDDGSKMGE
KKRRLNMEQLKALEKDFELGNKLESDRKLELARALGLQPRQIAIWFQNRRARSKTKQLEKDYDMLKRQFE
SLRDENEVLQTQNQKLQAQVMALKSREPIESINLNKETEGSCSDRSENISGDIRPPEIDSQFALGHPPTT
TTMQFFQNSSSEQRMVKEENSISNMFCGIDDQSGFWPWLDQQQYN
>ATHB20
MYVFDPTTEAGLRLEMAFPQHGFMFQQLHEDNSQDQLPSCPPHLFNGGGNYMMNRSMSLMNVQEDHNQTL
DEENLSDDGAHTMLGEKKKRLQLEQVKALEKSFELGNKLEPERKIQLAKALGMQPRQIAIWFQNRRARWK
TRQLERDYDSLKKQFESLKSDNASLLAYNKKLLAEVMALKNKECNEGNIVKREAEASWSNNGSTENSSDI
NLEMPRETITTHVNTIKDLFPSSIRSSAHDDDHHQNHEIVQEESLCNMFNGIDETTPAGYWAWSDPNHNH
HHHQFN
>ATHB3
MYMYEEERNNINNNQEGLRLEMAFPQHGFMFQQLHEDNAHHLPSPTSLPSCPPHLFYGGGGNYMMNRSMS
FTGVSDHHHLTQKSPTTTNNMNDQDQVGEEDNLSDDGSHMMLGEKKKRLNLEQVRALEKSFELGNKLEPE
RKMQLAKALGLQPRQIAIWFQNRRARWKTKQLERDYDSLKKQFDVLKSDNDSLLAHNKKLHAELVALKKH
DRKESAKIKREFAEASWSNNGSTENNHNNNSSDANHVSMIKDLFPSSIRSATATTTSTHIDHQIVQDQDQ
GFCNMFNGIDETTSASYWAWPDQQQQHHNHHQFN
>ATHB5
MKRSRGSSDSLSGFLPIRHSTTDKQISPRPTTTGFLYSGAGDYSQMFDALEDDGSLEDLGGVGHASSTAA
EKKRRLGVEQVKALEKNFEIDNKLEPERKVKLAQELGLQPRQVAIWFQNRRARWKTKQLERDYGVLKSNF
DALKRNRDSLQRDNDSLLGQIKELKAKLNVEGVKGIEENGALKAVEANQSVMANNEVLELSHRSPSPPPH
IPTDAPTSELAFEMFSIFPRTENFRDDPADSSDSSAVLNEEYSPNTVEAAGAVAATTVEMSTMGCFSQFV
KMEEHEDLFSGEEACKLFADNEQWYCSDQWNS
>ATHB16
MKRLSSSDSMCGLISTSTDEQSPRGYGSNYQSMLEGYDEDATLIEEYSGNHHHMGLSEKKRRLKVDQVKA
LEKNFELENKLEPERKTKLAQELGLQPRQVAVWFQNRRARWKTKQLEKDYGVLKGQYDSLRHNFDSLRRD
NDSLLQEISKIKAKVNGEEDNNNNKAITEGVKEEEVHKTDSIPSSPLQFLEHSSGFNYRRSFTDLRDLLP
NSTVVEAGSSDSCDSSAVLNDETSSDNGRLTPPVTVTGGSFLQFVKTEQTEDHEDFLSGEEACGFFSDEQ
PPSLHWYSASDHWT
>ATHB6
MMKRLSSSDSVGGLISLCPTTSTDEQSPRRYGGREFQSMLEGYEEEEEAIVEERGHVGLSEKKRRLSINQ
VKALEKNFELENKLEPERKVKLAQELGLQPRQVAVWFQNRRARWKTKQLEKDYGVLKTQYDSLRHNFDSL
RRDNESLLQEISKLKTKLNGGGGEEEEEENNAAVTTESDISVKEEEVSLPEKITEAPSSPPQFLEHSDGL
NYRSFTDLRDLLPLKAAASSFAAAAGSSDSSDSSALLNEESSSNVTVAAPVTVPGGNFFQFVKMEQTEDH
EDFLSGEEACEFFSDEQPPSLHWYSTVDHWN
>ATHB52
MENSQSQGKNKKKRLTQDQVRQLEKCFTMNKKLEPDLKLQLSNQLGLPQRQVAVWFQNKRARFKTQSLEV
QHCTLQSKHEAALSDKAKLEHQVQFLQDELKRARNQLALFTNQDSPVDNSNLGSCDEDHDDQVVVFDELY
ACFVSNGHGSSSTSWV
>ATHB54
MENSDTDSEVFFWFQNQNQNHSHKFPSSCFPPSSHSAFYGSSSMINTETATMDEEDVCESYMMREITKKR
KLTPIQLRLLEESFEEEKRLEPDRKLWLAEKLGLQPSQVAVWFQNRRARYKTKQLEHDCDSLKASYAKLK
TDWDILFVQNQTLKSKVDLLKEKLKMQENLETQSIERKRLGEEGSSVKSDNTQYSEEEGLENQYSFPELA
VLGFYYDPTLTASNLRL
>ATHB1
MESNSFFFDPSASHGNSMFFLGNLNPVVQGGGARSMMNMEETSKRRPFFSSPEDLYDDDFYDDQLPEKKR
RLTTEQVHLLEKSFETENKLEPERKTQLAKKLGLQPRQVAVWFQNRRARWKTKQLERDYDLLKSTYDQLL
SNYDSIVMDNDKLRSEVTSLTEKLQGKQETANEPPGQVPEPNQLDPVYINAAAIKTEDRLSSGSVGSAVL
DDDAPQLLDSCDSYFPSIVPIQDNSNASDHDNDRSCFADVFVPTTSPSHDHHGESLAFWGWP
>ATHB51
MEWSTTSNVENVRVAFMPPPWPESSSFNSLHSFNFDPYAGNSYTPGDTQTGPVISVPESEKIMNAYRFPN
NNNEMIKKKRLTSGQLASLERSFQEEIKLDSDRKVKLSRELGLQPRQIAVWFQNRRARWKAKQLEQLYDS
LRQEYDVVSREKQMLHDEVCVLYCTKLKSWDLITYYRFLNLSLKVLILSDCPP
>ATHB12
MEEGDFFNCCFSEISSGMTMNKKKMKKSNNQKRFSEEQIKSLELIFESETRLEPRKKVQVARELGLQPRQ
VAIWFQNKRARWKTKQLEKEYNTLRANYNNLASQFEIMKKEKQSLVSELQRLNEEMQRPKEEKHHECCGD
QGLALSSSTESHNGKSEPEGRLDQGSVLCNDGDYNNNIKTEYFGFEEETDHELMNIVEKADDSCLTSSEN
WGGFNSDSLLDQSSSNYPNWWEFWS
>ATHB7
MTEGGEYSPAMMSAEPFLTMKKMKKSNHNKNNQRRFSDEQIKSLEMMFESETRLEPRKKVQLARELGLQP
RQVAIWFQNKRARWKSKQLETEYNILRQNYDNLASQFESLKKEKQALVSERLKEATQKKTQEEERQCSGD
QAVVALSSTHHESENEENRRRKPEEVRPEMEMKDDKGHHGVMCDHHDYEDDDNGYSNNIKREYFGGFEEE
PDHLMNIVEPADSCLTSSDDWRGFKSDTTTLLDQSSNNYPWRDFWS
>ATHB53
MDHGRLMDDQMMLGSQVYPYTTQPQNSHCIIVNQIDGGEESKPVKRRRKRRSKGSSATNEEDVAEIGGML
RKRKLTDEQVNMLEYSFGNEHKLESGRKEKIAGELGLDPRQVAVWFQNRRARWKNKKLEEEYAKLKNHHD
NVVLGQCQLESQILKLTEQLSEAQSEIRKLSERLEEMPTNSSSSSLSVEANNAPTDFELAPETNYNIPFY
MLDNNYLQSMEYWDGLYV
>ATHB21
MNNQNVDDHNLLLISQLYPNVYTPLVPQQGGEAKPTRRRKRKSKSVVVAEEGENEGNGWFRKRKLSDEQV
RMLEISFEDDHKLESERKDRLASELGLDPRQVAVWFQNRRARWKNKRVEDEYTKLKNAYETTVVEKCRLD
SEVIHLKEQLYEAEREIQRLAKRVEGTLSNSPISSSVTIEANHTTPFFGDYDIGFDGEADENLLYSPDYI
DGLDWMSQFM
>ATHB22
MEYWSSSFIDGASSSSFISPFYNFDHFSGNQDNRCLGTMMGAQQDILHVPLAMVESGYGEESNSFNGQEK
KKKKMTSEQLKFLERSFQEEIKLNPDRKMKLNPDRKMKLSKELGLQPRQIAVWFQNRKARWKNKQLEHLY
ESLRQEFDIVSREKELLQEELIQLKSMIREDSSCKKKQTWEKACS
>ATHB40
MNYTVDDQNMAFISQLYPDVYTQIVQPVGEVKQPKRRRKKTKGSVASADGGNGLFRKRKLTDEQVNMLEM
SFGDEHKLESERKDRLAAELGLDPRQVAVWFQNRRARWKNKRLEEEYNKLKNSHDNVVVDKCRLESEVIQ
LKEQLYDAEREIQRLAERVEGGSSNSPISSSVSVEANETPFFGDYKVGDDGDDYDHLFYPVPENSYIDEA
EWMSLYI
>Oshox4
MKRPGGAGGGGGSPSLVTMANSSDDGYGGVGMEAEGDVEEEMMACGGGGEKKRRLSVEQVRALERSFEVENKLEPERKARLARDLGLQPRQVAVWFQNRRARWKTKQLERDYAALRHSYDSLRLDHDALRRDKDALLAEIKELKAKLGDEEAAASFTSVKEEPAASDGPPAAGFGSSDSDSSAVLNDVDAAGAAPAATDALAPEACTFLGAPPAAGAGAGAAAAASHEEVFFHGNFLKVEEDETGFLDDDEPCGGFFADDQPPPLSSWWAEPTEHWN
>OsHox14
MDRYGEKQQQQQMFASYVDASLLAASGEVQGERPRARRRRRRGARCVGGGGGGGEVDGGDPKKRRLSDEQVEMLELSFREERKLETGRKVHLASELGLDPKQVAVWFQNRRARHKSKLLEEEFSKLKHAHDAAILHKCHLENEVLRLKERLVVAEEEVRRLRSAAGSHTASGEGGDIMGLGGSGACVAGSPSSSFSTGTCQPPSFGGGDHLGDDDLVYVPEYGGYADNSVVEWFSLYGLI
>Os03g07450
MASNGMASSPSSFFPPNFLLHMAQQQAAPPHDPQEHHHHHHHGHHGHHHEQQQQQQHHHHLGPPPPPPPHPHNPFLPSSAQCPSLQEFRGMAPMLGKRPMSYGDGGGGGDEVNGGGEDELSDDGSQAGEKKRRLNVEQVRTLEKNFELGNKLEPERKMQLARALGLQPRQVAIWFQNRRARWKTKQLEKDYDALKRQLDAVKAENDALLNHNKKLQAEIVALKGREAASELINLNKETEASCSNRSENSSEINLDISRTPPPDAAALDTAPTAHHHHHGGGGGGGGGGGMIPFYTSIARPASGGGVDIDQLLHSSSGGAGGPKMEHHGGGGNVQAASVDTASFGNLLCGVDEPPPFWPWPDHQHFH
>OsHox13
MKRPTSSSRKSKKQGEDLAFSEEGSLPAVTMEQKDEAEMEEVDEEEEEEVDEDMAGGHAAQSPSPSCGLGEKKRRLALEQVRALERSFDTDNKLDPDRKARIARDLGLQPRQVAVWFQNRRARWKTKQLERDFAALRARHDALRADCDALRRDKDALAAEIRELREKLPTKPADTAASVKVEAGNDAAAGAAAATVCKDGSSDDSDSSVVFNDEASPYSGAAFIGFGPSFLVDDASAATVGCSSSLPALESKWHGPYSDDSCKGGVYGFTEEWLAACSGEMAGNDAAGFFSDEHASNLNFGWCASGNEGWE
>OsHox5
MDPGRVVFDSGVARRACPGGAQMLLFGGGGSANSGGFFRGVPAAVLGMDESRSSSSAAGAGAKRPFFTTHEELLEEEYYDEQAPEKKRRLTAEQVQMLERSFEEENKLEPERKTELARRLGMAPRQVAVWFQNRRARWKTKQLEHDFDRLKAAYDALAADHHALLSDNDRLRAQVISLTEKLQDKETSPSSATITTAAQEVDQPDEHTEAASTTGFATVDGALAAPPPGHQQPPHKDDLVSSGGTNDDGDGGGAAVVVFDVTEGANDRLSCESAYFADAAEAYERDCAGHYALSSEEEDGGAVSDEGCSFDLPDAAAAAAAMFGAAGVVHHDAADDEEAQLGSWTAWFWS
>Os10g26500
MASNGAAAGAMAPFFPPNFLLQMQQPLPLHHQHLQDHAHGGHGGHHLLPPPPPSLSPFLPDLAMDAPPPPMYEASGGDGGGGGAASEDEEDGCGGGGGGGGGEKKRRLSVEQVRTLERSFESGNKLEPERKAQLARALGLQPRQVAIWFQNRRARWKTKQLEKDFDALRRQLDAARAENDALLSLNSKLHAEIVALKGGAAAAGGGGSSCRQEAASELINLNVKETEASCSNRSENSSEINLDISRPAPPPPPPPANESPVNRGIPFYASIGRGGAGGVDIDQLLLRGGHSPSPAAVTTPPPPKMELGITGNGGGADAAAAGAGSFGGLLCGAVDEQPPFWPWADGHHHFH
>OsHox6
MDGEEDSEWMMMDVGGKGGKGGGGGGAADRKKRFSEEQIKSLESMFATQTKLEPRQKLQLARELGLQPRQVAIWFQNKRARWKSKQLEREYSALRDDYDALLCSLKKEKLALIKQLEKLAEMLQEPRGKYGDNAGDDARSGGVAGMKKEEFVGAGGAATLYSSAEGGGTTTTTTAKLMPHFGSDDVDAGLFLRPSSQHHPPPPHAGAGFTSSEPAADHQSFNFHSSWPSSTEQTCSSTPWWEFESE
>OsHox8
MKRPSCRGSSMAIIHDTSDQQEDNMRSYMDGGGAAAYEEEEEEVEDDDGGGGGGGGGGGGGLGEKKRRLAAEQVRALERSFEADNKLDPERKARIARDLRLHPRQVAVWFQNRRARWKTKQIERDFAALRSRHDALRLECDALRRDKDALAAEIADLRDRVDGQMSVKLEAVAADEHQPPPPPPPPPLAYNSKVVDGSTDSDSSAVFNEEASPYSGAAIDHHHHQTPASYDTAGFTSFFAPSTTLTSSLSFPSMFHASSHFDGHQELLVGGGGAGAVADADLGGAGFFAGDEHAGGLSWYGAEGW
>Oshox17
MDRGDHHHLQQQHQFLMPPPAPVVPPQLCMPAMMADEQYMDLGGGGAAAAPGRGGAGERKRRFTEEQIRSLESMFHAHHAKLEPREKAELARELGLQPRQVAIWFQNKRARWRSKQLEHDYAALRSKYDALHSRVESLKQEKLALTVQLHELRERLREREERSGNGGAATTAASSSSCNGSGSEEVDDDDDKRNAAAGCLDLEPPESCVLGGATCATPADVSVESDQCDDQLDYDEGLFPESFCATPELWEPWPLVEWNAVA
>OsHOX16
MESGRLIFSTAGSGAGQMLFLDCGAGGGGVGGGAMFHRGARPVLGMEEGGRGVKRPFFTTPDELLEEEYYDEQLPEKKRRLTPEQVHLLERSFEEENKLEPERKTELARKLGLQPRQVAVWFQNRRARWKTKQLERDFDRLKASFDALRADHDALLQDNHRLHSQVMSLTEKLQEKETTTEGSAGAAVDVPGLPAAADVKVAVPDAEEPALEEAAAAFEEQQEQQVKAEDRLSTGSGGSAVVDTDAQLVVGCGRQHLAAVDSSVESYFPGGDEYHDCVMGPMDHAAGGIQSEEDDGAGSDEGCSYYADDAGVLFADHGHHHHHQHADDDEEDGQQISCWWMWN
>OsHox12
MSREEDEKLLFPSFAFPAECFPEAATSGGEQKKARQRRRRKVKPEAAAALAGESGGDEQAKKRRLSDEQARFLEMSFKKERKLETPRKVQLAAELGLDAKQVAVWFQNRRARHKSKLMEEEFAKLRSAHDAVVLQNCHLETELLKLKERLADVEEEKAKLAAVAAATTGGGGGGGGGSSSPTSSSFSTVTYHPALAGQFGVEAAAEEADLTYMSEYAYNSYMLELAAAGYCGGVYDQFS
>Os09g21180
MAASSEVSIDPDQWFYIYSLERVAYVCERVGSPVMEEAELRRRRRKRPFLTTTHDELELQMEDLVDELYGVDEQGSSSAAARKRRLTAEQVRALERSFEEEKRKLEPERKSELARRLGIAPRQVAVWFQNRRARWKTKQLELDFDRLRAAHDELLAGRTALAADNESLRSQVILLTEKLQANGKSPSPSPAPAEQTAVPAAPESAKSFQLEEGRRLYDAAGSTTTTNGGGGGVAMPAARVAAARAASNDSPESYFAGARSPPSSSEDDCGGAGSDDDYPSSSVLLPVDATLVGDAFEHAVAATVAADEEAPLNSWEWFWN
>Os08g37580
MRSPAALLPVVADGGGGVGVEEEMDVDEDMAMCGGRGGGGGEKKRRLSVEQVRALERSFETENKLEPERKARLARDLGLQPRQVAVWFQNRRARWKTKQLERDYAALRQSYDALRADHDALRRDKDALLAEIKELKGKLGDEDAAASFSSVKEEEDPAASDADPPATGAPQGSSESDSSAVLNDAEILPHKPAPAAAADAAASEETEAVVTGAALLHHAEVFFHGQLLKVDDDEAAFLGDDGAACGGFFADEHLPSLPWWAEPTEQWTT
>PmHB2
MKRLGSSDSLGAMISICPSTAEEHSPRNNHVYRRDFHSMLDGLDEEGCVE
EGGHVSEKKRRLSVEQVKALEKNFEVENKLEPERKVKLAQELGLQPRQVA
VWFQNRRARWKTKQLERDFGVLKANYDSLKLNYDSLQHENEALVKEIKQL
KSKLQEENTESNNLSVKEEQMVAKDQSNYKVVDHEKSKSPPPPPPGSSVP
ATESKELNFESFNNTNNGAVGLEAVSLFPDFKDGSSDSDSSAILNEDNSP
NLTISSSGMLQNHQLMKSPmSTSLKFNCSSSSSPSSSSMNCFQFQKTYHP
QFVKIEEHNFFSSEEACSFFSDEQAPTLQWCCPDQWN
>PmHB4
MLDSLDQEDCGEEMTGKKRRLSSEQVKALERNFEVENKLEPERKAKLAEE
LGLQPRQVAIWFQNRRARWKTKQLERDYSILKADYDGLKLNFDSLERQNK
ALAEKLRHLKAKLCRDSAESNGSAKEESPISMCKSSVMEQSRHQDFSDNG
DNAEVNLFKNLKSKDGSSDSDSNGVMKEESNGNSSLGCNNGHSSLSSNSM
VNWFQLSDSRSVAGKGFQTQLVRMEEQSLFSTEESCNFFSVDQAPTLHWY
SAEQ
>PmHB21
MMLDQIEYSSPTAEDDHEGFSCMSSLEAAGSVKRKNSKNKKRFSDEQIRS
LESLFESESRLEPRKKMQLAKELGLQPRQVAIWFQNKRARWKSKQLERDY
SILRANYNNLASKFEALKKEKQALVIQLQKLNDLMRERPEEERQSCGESD
NGDASRSESDQVKLNHLSLEKSEQGGRGVLSDDDSSIKAEYFGLEEEPNL
VSLVESADGSLTSTEDWGRLNSDGFFDESISSDYQWWDFWS
>PmHB23
MEKTECSEAQNFGSVTTSLEPQATAKRKKAKSKNQRRFTDEQIRLLESIF
EADSKLEPRRKVQVARELGLQPRQVAIWFQNRRARWKSKQIEQDFRTLRA
DYDNLASRFESLKEEKQSLLMQMEKLNELVGKPSQGLEGNIMADGSRLQE
ELAPRGVIQSHKNNTSNDVGCHGDEIHELLSMAHVDASSLSPQDWHRFDP
SILFDQSRFTSSHWLNFWT
>PmHB17
MEPCRFFFDPSTTSSACQQGGGNMLFLGNADHVFRGDYVHMLEKSFETEN
KLEPERKTQLAKKLGLQPRQVAVWFQNRRARWKTKQLERDYDLLKSSYDS
LLSNYDSILKENHKLKSEVVSINQKLEAKEETSNIKAAAFAPDHADDDKC
DPLVPmGDEMRDAVPISYAAGLQYSCSVKVEDRLSSGSGGSAVVDEVEGP
QLVDSGDSYNFLNEDNVHNNYPHHHHHHHSGINSEEDDGSDDGRGYFSDV
FAAAVEEQVQQAEGVSMGWWVWS
>PmHB8
MSGGKLYSASDMNVIFQNEKLPCSSDVLESIWVPTSSSSFHGSNSVVNFE
SASGEDSLDRSFFRPIDKENGDDDYDASLNQPGKKRRLTVDQVQFLEKNF
EVENKLEPERKAQLAKELGLQPRQVAIWFQNRRARFKNKQLEKEYDSLKA
SFDKLKADHDNLLKENGSLKNEIDSLKDMLILKDKGKPGKRNLELHDANN
IILSDVKPQSATPNAASDNVPMVVCKQEDASSAKSDVFDSDSPHCTENHS
SLLEPmDSSHVFEPmEQSDFSQDEDDDLSRTLLPPPYFLKLEDSCYDEPP
ASSSNFVFPMEDQQPFCFWPY
>PmHB26
MAGGRVYSGGASSSSLSVLLQNQRGPCASEPLDSLFLSGSSNSSSASPFL
GSRSMVSFEDVRGGNGSNRSLFHQYEHEDNGDDDLDEYFHQPGKKRRLTV
DQVQFLEKSFDMENKLEPERKILLAKDLGLQPRQVAIWFQNRRARWKNKQ
LEKDYEVLQANYNSLKADCESLAKENEKLKAEVLVLSEKLPHKEKESGTS
ELSDTNKVSQEPTQNPTADSLSECEVSKVSAVASKQEDLSSGKSDIFDSD
SPHYTDGVHSSILEPGDSSYVFEPDQSDLSQDEEDNLSKSLLPPYIFPKL
EDVDYSDTPmNSCNFGFPVEDQAFWSWSY
>PmHB7
MTGNGMAFFSANFMLQTPHDHDDHQPPTSLNPMLPSCTPQDFHGVASFLG
KRSVSFSGIELGEEAHGEDDLSDDGSQAGEKKRRLNMEQVKTLEKNFELG
NKLEPERKMQLARALGLQPRQIAIWFQNRRARWKTKQLEKDYDVLKRQFE
AIKADNDALQAQNQKLQAEILALKSREPmESINLNKETEGSCSNRSENNS
DIKLDISRTPmIDSPQSTHPNPTSRTLFSSSLIRPPSGVAQLFQNTSRPE
VIQCQKIDQMVKEESLTNMFCGIDDQSAGFWPWLETHQFN
>PmHB18
MAFPSCHSFMFQTHEDPDLHLANSSSLNNLPSCPPQHFHGGGVPFMMKRS
LSFSGVENNKCHHHEEVGLHGGGEDDLSDDGSQIGEKKKRLNLEQVKTLE
KSFEMGNKLEPERKMQLAKALGLQPRQIAIWFQNRRARWKTKQLEKDYDV
LKKKFDALKADNDVLQDHNNKLQAELLSMKSKDSNEAGLNNINNLKKETD
QGSRSNGSENSSDHHHHHHHLNLDISRTPmTTNSSPSNSQQTNGKNLFPS
SLRPTSITQLLQGSSRSDLQCLKVDQMIQDESLCSMFNGIDQEQQQGYWP
WPEQHHFH
>PmHB30
MTTKTNHQVVEEDDHMLLISHLYPSDVYTQIVPQQGASKPKRRRKKSKSG
EAGGAGHKKRKLTAEQVNLLELNFGNEHKLESEKKDRLASELGLDPRQVA
VWFQNRRARWKNKKLEEEYSNLKKEHDNTVSENRKLESEMSKLKEQLSEA
EKEIQRLSVRVDHGGSSNSPSSSLSMDAIDPPFLGEFGVEEYDDVFYMPQ
NNYIHGMEWMNLYM
>PmHB29
MDWNSNLRHLVSRPEPSFGFLYNYNYDCYPPGMEMKHQAVMSESSQGLVP
GLDRNHSSYGCSGQDKKKRLSTDQLESLERSFQEEIKLDPDRKMKLSREL
GLQPRQIAVWFQNRRARWKAKQLERLYDALKQEYDVVSKEKQKLQEEVMK
LKTILRDEVARKQVSTGYTEISGEETVESTSVAIRSSNKGGRTSQHQVQE
CNYLFNVEEYNPVSPPFWGALPSYP
