# Supplementary material for: Genome-wide identification, characterization and expression analysis of the HD-Zip gene family in the stem development of the woody plant Prunus mume
Source: PeerJ. 2019 Aug 8;7:e7499. doi: 10.7717/peerj.7499 (PMC6689393; doi:10.7717/peerj.7499)
Supplement: Data S2 [file peerj-07-7499-s008.txt]

Tags	SeqName	Orthologues in Arabidopsis	Length	#Hits	e-Value	sim mean	#GO	GO IDs	GO Names
[BLASTED, MAPPED, ANNOTATED]	PmHB1	homeobox-leucine zipper protein REVOLUTA	842	32	0	94.28	3	F:GO:0003677; C:GO:0005634; F:GO:0008289	F:DNA binding; C:nucleus; F:lipid binding
[BLASTED, MAPPED, ANNOTATED]	PmHB2	homeobox-leucine zipper protein ATHB-6-like isoform X1	337	32	0	87.21	4	F:GO:0003700; C:GO:0005634; P:GO:0006355; F:GO:0043565	F:DNA-binding transcription factor activity; C:nucleus; P:regulation of transcription, DNA-templated; F:sequence-specific DNA binding
[BLASTED, MAPPED, ANNOTATED]	PmHB3	homeobox-leucine zipper protein HAT22-like	285	32	2.01E-146	83.51	4	F:GO:0003700; C:GO:0005634; P:GO:0006355; F:GO:0043565	F:DNA-binding transcription factor activity; C:nucleus; P:regulation of transcription, DNA-templated; F:sequence-specific DNA binding
[BLASTED, MAPPED, ANNOTATED]	PmHB4	homeobox-leucine zipper protein ATHB-6-like	254	32	7.44E-153	75.94	4	F:GO:0003700; C:GO:0005634; P:GO:0006355; F:GO:0043565	F:DNA-binding transcription factor activity; C:nucleus; P:regulation of transcription, DNA-templated; F:sequence-specific DNA binding
[BLASTED, MAPPED, ANNOTATED]	PmHB5	homeobox-leucine zipper protein ATHB-8	840	32	0	95.35	3	F:GO:0003677; C:GO:0005634; F:GO:0008289	F:DNA binding; C:nucleus; F:lipid binding
[BLASTED, MAPPED, ANNOTATED]	PmHB6	homeobox-leucine zipper protein HAT22-like	316	32	1.78E-177	68.63	4	F:GO:0003700; C:GO:0005634; P:GO:0006355; F:GO:0043565	F:DNA-binding transcription factor activity; C:nucleus; P:regulation of transcription, DNA-templated; F:sequence-specific DNA binding
[BLASTED, MAPPED, ANNOTATED]	PmHB7	homeobox-leucine zipper protein ATHB-13-like	290	32	0	90.52	4	F:GO:0003700; C:GO:0005634; P:GO:0006355; F:GO:0043565	F:DNA-binding transcription factor activity; C:nucleus; P:regulation of transcription, DNA-templated; F:sequence-specific DNA binding
[BLASTED, MAPPED, ANNOTATED]	PmHB8	homeobox-leucine zipper protein HAT5	321	32	0	82.05	4	F:GO:0003700; C:GO:0005634; P:GO:0006355; F:GO:0043565	F:DNA-binding transcription factor activity; C:nucleus; P:regulation of transcription, DNA-templated; F:sequence-specific DNA binding
[BLASTED, MAPPED, ANNOTATED]	PmHB9	homeobox-leucine zipper protein HAT22-like	241	32	8.01E-165	71.9	4	F:GO:0003700; C:GO:0005634; P:GO:0006355; F:GO:0043565	F:DNA-binding transcription factor activity; C:nucleus; P:regulation of transcription, DNA-templated; F:sequence-specific DNA binding
[BLASTED, MAPPED, ANNOTATED]	PmHB10	homeobox-leucine zipper protein MERISTEM L1	750	32	0	91.94	6	C:GO:0005634; P:GO:0006355; F:GO:0008289; P:GO:0010215; C:GO:0031225; F:GO:0043565	C:nucleus; P:regulation of transcription, DNA-templated; F:lipid binding; P:cellulose microfibril organization; C:anchored component of membrane; F:sequence-specific DNA binding
[BLASTED, MAPPED, ANNOTATED]	PmHB11	homeobox-leucine zipper protein ATHB-14	791	32	0	94.28	3	F:GO:0003677; C:GO:0005634; F:GO:0008289	F:DNA binding; C:nucleus; F:lipid binding
[BLASTED, MAPPED, ANNOTATED]	PmHB12	homeobox-leucine zipper protein ATHB-52	171	32	7.66E-112	76.55	4	C:GO:0005634; P:GO:0006355; F:GO:0008270; F:GO:0043565	C:nucleus; P:regulation of transcription, DNA-templated; F:zinc ion binding; F:sequence-specific DNA binding
[BLASTED, MAPPED, ANNOTATED]	PmHB13	homeobox-leucine zipper protein HDG11-like	652	32	0	77.28	4	C:GO:0005634; P:GO:0006355; F:GO:0008289; F:GO:0043565	C:nucleus; P:regulation of transcription, DNA-templated; F:lipid binding; F:sequence-specific DNA binding
[BLASTED, MAPPED, ANNOTATED]	PmHB14	homeobox-leucine zipper protein ATHB-15	837	32	0	96.43	3	F:GO:0003677; C:GO:0005634; F:GO:0008289	F:DNA binding; C:nucleus; F:lipid binding
[BLASTED, MAPPED, ANNOTATED]	PmHB15	homeobox-leucine zipper protein GLABRA 2	757	32	0	92.91	4	C:GO:0005634; P:GO:0006355; F:GO:0008289; F:GO:0043565	C:nucleus; P:regulation of transcription, DNA-templated; F:lipid binding; F:sequence-specific DNA binding
[BLASTED, MAPPED, ANNOTATED]	PmHB16	homeobox-leucine zipper protein HDG2 isoform X1	712	32	0	88	4	C:GO:0005634; P:GO:0006355; F:GO:0008289; F:GO:0043565	C:nucleus; P:regulation of transcription, DNA-templated; F:lipid binding; F:sequence-specific DNA binding
[NO-BLAST]	PmHB17	---NA---	273
[BLASTED, MAPPED, ANNOTATED]	PmHB18	homeobox-leucine zipper protein HAT7-like	308	32	6.18E-175	77.42	4	F:GO:0003700; C:GO:0005634; P:GO:0006355; F:GO:0043565	F:DNA-binding transcription factor activity; C:nucleus; P:regulation of transcription, DNA-templated; F:sequence-specific DNA binding
[BLASTED, MAPPED, ANNOTATED]	PmHB19	homeobox-leucine zipper protein HAT3	299	32	0	80.45	4	F:GO:0003700; C:GO:0005634; P:GO:0006355; F:GO:0043565	F:DNA-binding transcription factor activity; C:nucleus; P:regulation of transcription, DNA-templated; F:sequence-specific DNA binding
[BLASTED, MAPPED, ANNOTATED]	PmHB20	homeobox-leucine zipper protein ANTHOCYANINLESS 2	829	32	0	92.61	4	C:GO:0005634; P:GO:0006355; F:GO:0008289; F:GO:0043565	C:nucleus; P:regulation of transcription, DNA-templated; F:lipid binding; F:sequence-specific DNA binding
[NO-BLAST]	PmHB21	---NA---	241
[BLASTED, MAPPED, ANNOTATED]	PmHB22	homeobox-leucine zipper protein ANTHOCYANINLESS 2-like isoform X3	808	32	0	85.77	4	C:GO:0005634; P:GO:0006355; F:GO:0008289; F:GO:0043565	C:nucleus; P:regulation of transcription, DNA-templated; F:lipid binding; F:sequence-specific DNA binding
[BLASTED, MAPPED, ANNOTATED]	PmHB23	homeobox-leucine zipper protein ATHB-12-like	219	32	1.88E-161	72.82	4	F:GO:0003700; C:GO:0005634; P:GO:0006355; F:GO:0043565	F:DNA-binding transcription factor activity; C:nucleus; P:regulation of transcription, DNA-templated; F:sequence-specific DNA binding
[BLASTED, MAPPED, ANNOTATED]	PmHB24	homeobox-leucine zipper protein HDG5	831	32	0	88.5	4	C:GO:0005634; P:GO:0006355; F:GO:0008289; F:GO:0043565	C:nucleus; P:regulation of transcription, DNA-templated; F:lipid binding; F:sequence-specific DNA binding
[BLASTED, MAPPED, ANNOTATED]	PmHB25	homeobox-leucine zipper protein HAT4-like	311	32	0	85.13	4	F:GO:0003700; C:GO:0005634; P:GO:0006355; F:GO:0043565	F:DNA-binding transcription factor activity; C:nucleus; P:regulation of transcription, DNA-templated; F:sequence-specific DNA binding
[BLASTED, MAPPED, ANNOTATED]	PmHB26	homeobox-leucine zipper protein HAT5-like	329	32	0	85.66	4	F:GO:0003700; C:GO:0005634; P:GO:0006355; F:GO:0043565	F:DNA-binding transcription factor activity; C:nucleus; P:regulation of transcription, DNA-templated; F:sequence-specific DNA binding
[BLASTED, MAPPED, ANNOTATED]	PmHB27	homeobox-leucine zipper protein HDG11	709	32	0	92.47	4	C:GO:0005634; P:GO:0006355; F:GO:0008289; F:GO:0043565	C:nucleus; P:regulation of transcription, DNA-templated; F:lipid binding; F:sequence-specific DNA binding
[BLASTED, MAPPED, ANNOTATED]	PmHB28	homeobox-leucine zipper protein HOX11	351	32	0	84.1	4	F:GO:0003700; C:GO:0005634; P:GO:0006355; F:GO:0043565	F:DNA-binding transcription factor activity; C:nucleus; P:regulation of transcription, DNA-templated; F:sequence-specific DNA binding
[BLASTED, MAPPED, ANNOTATED]	PmHB29	putative homeobox-leucine zipper protein ATHB-51	225	32	1.52E-167	87.13	4	F:GO:0003700; C:GO:0005634; P:GO:0006355; F:GO:0043565	F:DNA-binding transcription factor activity; C:nucleus; P:regulation of transcription, DNA-templated; F:sequence-specific DNA binding
[BLASTED, MAPPED, ANNOTATED]	PmHB30	homeobox-leucine zipper protein ATHB-40	214	32	8.68E-125	84.55	3	C:GO:0005634; P:GO:0006355; F:GO:0043565	C:nucleus; P:regulation of transcription, DNA-templated; F:sequence-specific DNA binding
[BLASTED, MAPPED, ANNOTATED]	PmHB31	homeobox-leucine zipper protein HOX3	228	32	1.02E-148	86.24	5	F:GO:0003700; C:GO:0005634; P:GO:0006355; F:GO:0043565; F:GO:0044212	F:DNA-binding transcription factor activity; C:nucleus; P:regulation of transcription, DNA-templated; F:sequence-specific DNA binding; F:transcription regulatory region DNA binding
[BLASTED, MAPPED, ANNOTATED]	PmHB32	homeobox-leucine zipper protein HOX11-like	367	32	0	73.53	4	F:GO:0003700; C:GO:0005634; P:GO:0006355; F:GO:0043565	F:DNA-binding transcription factor activity; C:nucleus; P:regulation of transcription, DNA-templated; F:sequence-specific DNA binding
